# Supplementary material for: Phylogenetic relationships and codon usage bias amongst cluster K mycobacteriophages
Source: G3 (Bethesda). 2021 Aug 17;11(11):jkab291. doi: 10.1093/g3journal/jkab291 (PMC8527509; doi:10.1093/g3journal/jkab291)
Supplement: jkab291_Supplementary_Data [file jkab291_supplementary_data.zip]

Archive with 2 entries (2 files):
- GENETICS-G3-2021-402777-s01.docx
- GENETICS-G3-2021-402777-s02.docx
